# Supplementary material for: Evaluation the impact of electricity consumption on China’s air pollution at the provincial level
Source: PLoS One. 2024 Apr 16;19(4):e0301537. doi: 10.1371/journal.pone.0301537 (PMC11020704; doi:10.1371/journal.pone.0301537)
Supplement: S3 File — It contains the original data of AQI, LNEC etc. (XLSX) [file pone.0301537.s003.xlsx]

## Sheet: Sheet1
id	year	province	AQI	LNEC	lnLIVING	HC	RIS	GOV	FDI
1	2011	Beijing	0.0547867	6.71139	2.42745	0.0290464	0.784872	0.188799	0.0265076
1	2012	Beijing	0.053211	6.77342	2.47401	0.0284504	0.789516	0.193712	0.0266824
1	2013	Beijing	0.0479954	6.81684	2.54318	0.0281835	0.795213	0.19748	0.0249789
1	2014	Beijing	0.045182	6.84274	2.76883	0.0278489	0.799699	0.19736	0.0242241
1	2015	Beijing	0.0406111	6.85961	2.77259	0.0275868	0.815966	0.231554	0.0326672
1	2016	Beijing	0.0297694	6.92782	2.77321	0.0272984	0.822659	0.236926	0.0320029
1	2017	Beijing	0.0264195	6.9725	2.78501	0.0270237	0.826948	0.228375	0.0549694
1	2018	Beijing	0.020565	7.04087	2.79116	0.0271396	0.83091	0.225682	0.0346019
1	2019	Beijing	0.0187498	7.06133	2.79728	0.0274658	0.836882	0.209005	0.027662
1	2020	Beijing	0.0168846	7.03878	2.8088	0.0278164	0.837315	0.197983	0.0270667
2	2011	Tianjin	0.111735	6.54413	2.33214	0.0335347	0.519593	0.221427	0.103946
2	2012	Tianjin	0.10886	6.58272	2.35518	0.0343324	0.526496	0.237002	0.104822
2	2013	Tianjin	0.106428	6.65222	2.39516	0.0347447	0.541316	0.256321	0.104797
2	2014	Tianjin	0.106896	6.67754	2.27521	0.0353954	0.551313	0.271103	0.108917
2	2015	Tianjin	0.0932091	6.68586	2.3155	0.0356428	0.572416	0.297105	0.120992
2	2016	Tianjin	0.0436344	6.69158	2.35991	0.0356064	0.604747	0.322329	0.0584552
2	2017	Tianjin	0.0418741	6.69448	2.64972	0.0365035	0.61985	0.263645	0.0575249
2	2018	Tianjin	0.0395151	6.75127	2.23858	0.037838	0.625036	0.232222	0.0240226
2	2019	Tianjin	0.0383079	6.77765	2.22029	0.0389458	0.634831	0.252976	0.0232229
2	2020	Tianjin	0.0362637	6.77422	2.33311	0.0412545	0.634343	0.224968	0.0233171
3	2011	Hebei	0.764759	8.00132	2.65746	0.0158919	0.393103	0.165417	0.0141378
3	2012	Hebei	0.738786	8.03194	2.63906	0.0160328	0.400555	0.176771	0.0158783
3	2013	Hebei	0.725896	8.06338	2.64262	0.0160373	0.409706	0.181766	0.016459
3	2014	Hebei	0.745963	8.08678	2.67069	0.0160371	0.419189	0.185542	0.0155269
3	2015	Hebei	0.690599	8.09087	2.65183	0.0160545	0.446179	0.213353	0.0145751
3	2016	Hebei	0.489439	8.10595	2.66096	0.0164895	0.458638	0.212457	0.0171548
3	2017	Hebei	0.462893	8.14373	2.67553	0.0171265	0.480823	0.216678	0.0187069
3	2018	Hebei	0.406789	8.20676	2.65535	0.0180797	0.500145	0.237769	0.0184933
3	2019	Hebei	0.373588	8.25738	2.65956	0.0197932	0.516499	0.237546	0.0194222
3	2020	Hebei	0.309783	8.27741	2.72785	0.0215005	0.510038	0.250537	0.0207821
4	2011	Shanxi	0.646518	7.40878	2.31944	0.0166901	0.326562	0.216978	0.0122886
4	2012	Shanxi	0.622404	7.45991	2.3814	0.0179622	0.358501	0.236192	0.0135282
4	2013	Shanxi	0.601432	7.47636	2.41413	0.0191457	0.384185	0.25278	0.0145006
4	2014	Shanxi	0.645983	7.49397	2.4248	0.0202154	0.411759	0.255094	0.0149922
4	2015	Shanxi	0.625835	7.50804	2.45187	0.0210344	0.49766	0.28919	0.0151014
4	2016	Shanxi	0.446888	7.51333	2.47317	0.0215225	0.511326	0.28702	0.0129684
4	2017	Shanxi	0.415956	7.5962	2.48324	0.0217379	0.492243	0.259344	0.00788016
4	2018	Shanxi	0.34007	7.67811	2.50797	0.0218618	0.510268	0.268447	0.00979338
4	2019	Shanxi	0.321588	7.72401	2.53607	0.0229339	0.511155	0.277731	0.0055274
4	2020	Shanxi	0.325933	7.75876	2.60343	0.0241261	0.502691	0.286554	0.00653802
5	2011	Inner Mongolia	0.618501	7.53052	2.67208	0.0155628	0.433956	0.316048	0.0262109
5	2012	Inner Mongolia	0.630382	7.60927	2.74213	0.0158847	0.42629	0.327217	0.0237737
5	2013	Inner Mongolia	0.616506	7.68795	2.82731	0.0162607	0.43357	0.323595	0.025249
5	2014	Inner Mongolia	0.622012	7.79017	2.93386	0.0165945	0.444622	0.319125	0.0200958
5	2015	Inner Mongolia	0.574294	7.8411	2.95907	0.0172459	0.467156	0.328439	0.0161917
5	2016	Inner Mongolia	0.449069	7.8652	2.98417	0.0179269	0.475651	0.327262	0.0191077
5	2017	Inner Mongolia	0.412077	7.96966	2.97859	0.0184176	0.494962	0.304061	0.0142736
5	2018	Inner Mongolia	0.387561	8.11774	2.91885	0.0187985	0.499027	0.299332	0.01295
5	2019	Inner Mongolia	0.409605	8.2033	2.92906	0.0195445	0.498829	0.296349	0.00826037
5	2020	Inner Mongolia	0.36892	8.26873	2.95491	0.0202497	0.482159	0.305375	0.00728369
6	2011	Liaoning	0.513867	7.52915	2.35707	0.0206029	0.378046	0.238818	0.0958355
6	2012	Liaoning	0.507337	7.54956	2.38784	0.0213509	0.397364	0.255403	0.0947591
6	2013	Liaoning	0.480604	7.59337	2.40334	0.0221764	0.4181	0.270575	0.0936291
6	2014	Liaoning	0.525281	7.60514	2.45187	0.0229073	0.448668	0.253698	0.0841202
6	2015	Liaoning	0.49257	7.61943	2.44408	0.0231835	0.48549	0.221749	0.0159796
6	2016	Liaoning	0.369024	7.62008	2.42745	0.0230807	0.523997	0.224468	0.0097685
6	2017	Liaoning	0.359698	7.66646	2.49072	0.0227505	0.528364	0.224931	0.0166051
6	2018	Liaoning	0.354345	7.7417	2.48823	0.022447	0.529168	0.227036	0.0137797
6	2019	Liaoning	0.352084	7.78364	2.4824	0.0243418	0.53113	0.231141	0.00922265
6	2020	Liaoning	0.273048	7.79276	2.59525	0.0268108	0.53452	0.240457	0.00690753
7	2011	Jilin	0.231958	6.44596	2.35423	0.0206532	0.478034	0.284661	0.0123692
7	2012	Jilin	0.20513	6.45677	2.39425	0.0214603	0.480203	0.284766	0.0119926
7	2013	Jilin	0.204749	6.4828	2.4664	0.02247	0.488497	0.291137	0.0119523
7	2014	Jilin	0.220917	6.504	2.48907	0.0234027	0.490794	0.292304	0.0121199
7	2015	Jilin	0.203561	6.48004	2.52653	0.0242135	0.490078	0.321132	0.0132269
7	2016	Jilin	0.131559	6.50373	2.59301	0.0250214	0.517455	0.343923	0.0144892
7	2017	Jilin	0.124222	6.55533	2.43098	0.0254909	0.533895	0.341121	0.0149973
7	2018	Jilin	0.0970753	6.62083	2.59898	0.0265016	0.53685	0.336739	0.0151744
7	2019	Jilin	0.100882	6.65929	2.52892	0.0285989	0.537632	0.335421	0.0161062
7	2020	Jilin	0.0927993	6.69084	2.56032	0.0303043	0.520814	0.336747	0.0163071
8	2011	Heilongjiang	0.313839	6.68695	2.43974	0.0186277	0.334494	0.281236	0.0211157
8	2012	Heilongjiang	0.320415	6.71889	2.46385	0.0190655	0.344641	0.287906	0.0223484
8	2013	Heilongjiang	0.312248	6.73957	2.49403	0.0195827	0.351317	0.28821	0.0241125
8	2014	Heilongjiang	0.316501	6.75626	2.49321	0.0202494	0.38884	0.28983	0.0256795
8	2015	Heilongjiang	0.279348	6.76734	2.48324	0.0207453	0.424624	0.338013	0.0290308
8	2016	Heilongjiang	0.23819	6.79863	2.47738	0.0212013	0.448122	0.347335	0.0324902
8	2017	Heilongjiang	0.220154	6.83365	2.4664	0.0216299	0.473337	0.376925	0.0320039
8	2018	Heilongjiang	0.187316	6.88129	2.51366	0.022119	0.49113	0.364049	0.0302385
8	2019	Heilongjiang	0.178225	6.90375	2.52011	0.0239078	0.496227	0.37001	0.00276687
8	2020	Heilongjiang	0.156515	6.92166	2.5471	0.026036	0.494264	0.39971	0.00275403
9	2011	Shanghai	0.136625	7.20014	1.94734	0.021702	0.585411	0.195649	0.0150675
9	2012	Shanghai	0.129455	7.21037	1.95727	0.0211171	0.610267	0.196381	0.0142351
9	2013	Shanghai	0.126608	7.22186	1.96009	0.0206209	0.637215	0.195164	0.014802
9	2014	Shanghai	0.119439	7.2485	1.99198	0.0206103	0.653131	0.194835	0.0139288
9	2015	Shanghai	0.110034	7.25177	2.03078	0.0207377	0.68259	0.230281	0.0123168
9	2016	Shanghai	0.0664143	7.30386	2.05796	0.0208719	0.709419	0.231503	0.0120348
9	2017	Shanghai	0.0583689	7.33091	2.10291	0.0208715	0.707314	0.229237	0.0120279
9	2018	Shanghai	0.0520154	7.3567	2.13889	0.0209212	0.709387	0.231911	0.00895513
9	2019	Shanghai	0.0516433	7.35819	2.16676	0.0212253	0.72884	0.215314	0.00580634
9	2020	Shanghai	0.052301	7.36264	2.20276	0.0217323	0.733948	0.207942	0.00524956
10	2011	Jiangsu	0.547422	8.36209	2.59077	0.020683	0.423823	0.127392	0.00617324
10	2012	Jiangsu	0.521902	8.42965	2.61227	0.0205813	0.434059	0.130864	0.0056476
10	2013	Jiangsu	0.506592	8.50848	2.63977	0.0205627	0.450763	0.131399	0.00578721
10	2014	Jiangsu	0.51954	8.5197	2.66792	0.020512	0.465434	0.130686	0.00542921
10	2015	Jiangsu	0.478183	8.53993	2.67759	0.0206338	0.476195	0.135955	0.00464749
10	2016	Jiangsu	0.456186	8.60501	2.68512	0.0208304	0.494753	0.129048	0.00465004
10	2017	Jiangsu	0.406508	8.66697	2.69395	0.020989	0.49727	0.123688	0.00461187
10	2018	Jiangsu	0.358498	8.72067	2.70471	0.0213865	0.503569	0.125069	0.00345992
10	2019	Jiangsu	0.334504	8.74258	2.70672	0.0221289	0.515444	0.127447	0.00223572
10	2020	Jiangsu	0.22684	8.75998	2.73046	0.0237667	0.52174	0.133079	0.00198954
11	2011	chekiang	0.31955	8.0446	2.46555	0.0162926	0.44102	0.120628	0.0236537
11	2012	chekiang	0.296213	8.07421	2.52333	0.0163993	0.457534	0.121047	0.0239948
11	2013	chekiang	0.294079	8.14703	2.52092	0.0165906	0.467478	0.126705	0.0234874
11	2014	chekiang	0.289444	8.16234	2.55723	0.0166078	0.46763	0.128914	0.0242456
11	2015	chekiang	0.268149	8.17583	2.57946	0.0165597	0.485657	0.152754	0.0242796
11	2016	chekiang	0.185341	8.26183	2.57794	0.0164048	0.5035	0.147591	0.0247079
11	2017	chekiang	0.182158	8.34108	2.58927	0.0162447	0.519483	0.1437	0.0230657
11	2018	chekiang	0.158146	8.4191	2.61958	0.0162506	0.529609	0.148778	0.0212645
11	2019	chekiang	0.152577	8.45659	2.6412	0.016858	0.545544	0.160946	0.0149752
11	2020	chekiang	0.131238	8.4826	2.60933	0.0177597	0.559001	0.155853	0.0168308
12	2011	Anhui	0.306043	7.10758	2.47486	0.0165991	0.382428	0.202825	0.0262909
12	2012	Anhui	0.303387	7.21605	2.47822	0.0171127	0.385744	0.215957	0.0297291
12	2013	Anhui	0.292581	7.33178	2.52333	0.0175701	0.39727	0.211314	0.0321566
12	2014	Anhui	0.315748	7.36845	2.58022	0.0180173	0.410401	0.207112	0.0336598
12	2015	Anhui	0.28961	7.40245	2.59301	0.0188105	0.4455	0.219838	0.0355951
12	2016	Anhui	0.305608	7.49275	2.64048	0.0189789	0.467563	0.209937	0.0372848
12	2017	Anhui	0.280243	7.56085	2.66166	0.0189434	0.485665	0.20905	0.0361602
12	2018	Anhui	0.214825	7.66625	2.68581	0.0187475	0.508028	0.193237	0.0330795
12	2019	Anhui	0.221481	7.7411	2.69463	0.0203743	0.514568	0.200627	0.0335826
12	2020	Anhui	0.148615	7.79482	2.70002	0.0224161	0.516535	0.196356	0.0331735
13	2011	Fujian	0.183721	7.32374	2.4613	0.017833	0.396759	0.122682	0.0223532
13	2012	Fujian	0.180395	7.36486	2.49321	0.0182609	0.397946	0.129144	0.0198145
13	2013	Fujian	0.175165	7.43879	2.53131	0.0188031	0.397853	0.136368	0.0183809
13	2014	Fujian	0.19044	7.52402	2.54631	0.0189734	0.397769	0.132575	0.017523
13	2015	Fujian	0.178215	7.52607	2.56341	0.0188504	0.415776	0.149204	0.0178435
13	2016	Fujian	0.192321	7.58507	2.57108	0.0188347	0.43164	0.144393	0.0183831
13	2017	Fujian	0.170984	7.65573	2.6483	0.0186593	0.453198	0.138411	0.0171111
13	2018	Fujian	0.143689	7.74665	2.68239	0.0188207	0.451331	0.124915	0.00761972
13	2019	Fujian	0.158656	7.78406	2.71005	0.020817	0.464616	0.11997	0.00751273
13	2020	Fujian	0.103397	7.81722	2.70404	0.0227638	0.47489	0.119612	0.00794565
14	2011	Jiangxi	0.242312	6.72755	2.60195	0.0185203	0.338901	0.218792	0.0337801
14	2012	Jiangxi	0.230461	6.76585	2.6362	0.019019	0.349415	0.235735	0.0336348
14	2013	Jiangxi	0.230172	6.85341	2.64617	0.0192538	0.356478	0.242675	0.0327021
14	2014	Jiangxi	0.236398	6.92611	2.64759	0.0204554	0.370333	0.247814	0.0331325
14	2015	Jiangxi	0.23323	6.99118	2.6483	0.0219509	0.399192	0.262951	0.0351608
14	2016	Jiangxi	0.24231	7.07539	2.65042	0.0231094	0.427548	0.251101	0.0377132
14	2017	Jiangxi	0.214002	7.16548	2.67415	0.0232387	0.441888	0.252908	0.0382968
14	2018	Jiangxi	0.174648	7.26457	2.67622	0.0233636	0.473576	0.249489	0.0366217
14	2019	Jiangxi	0.164221	7.33694	2.68581	0.0251329	0.477932	0.258918	0.0379754
14	2020	Jiangxi	0.0966792	7.39449	2.69463	0.027484	0.482127	0.258866	0.0390661
15	2011	Shandong	0.804356	8.19844	2.77259	0.0170264	0.393456	0.128045	0.0184517
15	2012	Shandong	0.783043	8.24133	2.79545	0.0170838	0.41051	0.137451	0.018152
15	2013	Shandong	0.74941	8.31461	2.82197	0.0174277	0.428231	0.14128	0.0183832
15	2014	Shandong	0.810654	8.34842	2.83908	0.0183187	0.443606	0.141356	0.0183832
15	2015	Shandong	0.783417	8.54032	2.85417	0.0192641	0.462501	0.149217	0.0183633
15	2016	Shandong	0.59861	8.59244	2.88536	0.020013	0.482743	0.148993	0.019019
15	2017	Shandong	0.523276	8.59972	2.88144	0.0200867	0.495997	0.146931	0.0191343
15	2018	Shandong	0.471948	8.7134	2.87017	0.0202521	0.512757	0.151555	0.0203702
15	2019	Shandong	0.459707	8.73536	2.86619	0.0216099	0.52809	0.15225	0.0143654
15	2020	Shandong	0.377872	8.84506	2.87243	0.022543	0.535414	0.15431	0.0167211
16	2011	Henan	0.618947	7.88576	2.18605	0.0158556	0.339979	0.161437	0.0247422
16	2012	Henan	0.582211	7.91852	2.22246	0.0163554	0.357097	0.172862	0.0264117
16	2013	Henan	0.575485	7.97219	2.25968	0.0169048	0.373347	0.176474	0.0263461
16	2014	Henan	0.579634	7.97919	2.29556	0.0174152	0.388922	0.174367	0.0265202
16	2015	Henan	0.540294	7.96555	2.31846	0.0182136	0.407741	0.183349	0.0270176
16	2016	Henan	0.295524	8.00275	2.34469	0.0191737	0.427307	0.185189	0.0280435
16	2017	Henan	0.235318	8.06028	2.48491	0.0203958	0.440498	0.18328	0.0259443
16	2018	Henan	0.207394	8.13672	2.54081	0.0217032	0.47233	0.184591	0.0237235
16	2019	Henan	0.186361	8.12089	2.60933	0.0234289	0.484877	0.18921	0.0240498
16	2020	Henan	0.158695	8.12918	2.66931	0.0250699	0.491795	0.191168	0.0255069
17	2011	Hubei	0.292668	7.27984	2.31352	0.0232691	0.386466	0.1612	0.0150763
17	2012	Hubei	0.282056	7.31847	2.35137	0.0239768	0.387922	0.166429	0.0158321
17	2013	Hubei	0.267336	7.39621	2.38232	0.0245154	0.419576	0.172261	0.0168105
17	2014	Hubei	0.279598	7.41249	2.39699	0.0244102	0.433134	0.174709	0.0172436
17	2015	Hubei	0.2558	7.41758	2.3979	0.0241128	0.450323	0.20211	0.0183667
17	2016	Hubei	0.19133	7.47483	2.3988	0.0238199	0.462312	0.192576	0.0201718
17	2017	Hubei	0.183806	7.53316	2.40694	0.023728	0.483207	0.182658	0.0199352
17	2018	Hubei	0.149712	7.63599	2.43974	0.0243062	0.497356	0.172725	0.018804
17	2019	Hubei	0.152041	7.70256	2.48157	0.0253214	0.504006	0.175443	0.0196003
17	2020	Hubei	0.152434	7.67043	2.62684	0.0281445	0.533377	0.196326	0.0166037
18	2011	Hunan	0.287006	7.20526	2.17589	0.0203662	0.4024	0.186136	0.0210012
18	2012	Hunan	0.266455	7.26059	2.17815	0.0210334	0.410837	0.194226	0.0216705
18	2013	Hunan	0.264322	7.26605	2.19611	0.0215364	0.426512	0.199229	0.0228966
18	2014	Hunan	0.268517	7.27794	2.28747	0.0214748	0.439901	0.193861	0.0243655
18	2015	Hunan	0.255606	7.31032	2.30158	0.0213243	0.459903	0.200736	0.0252387
18	2016	Hunan	0.239803	7.36614	2.30158	0.0211592	0.486036	0.20546	0.0276687
18	2017	Hunan	0.225285	7.46465	2.35802	0.0211202	0.513475	0.203068	0.0288906
18	2018	Hunan	0.193795	7.53048	2.39699	0.021676	0.532385	0.205881	0.0294923
18	2019	Hunan	0.178646	7.56476	2.46895	0.0226024	0.522513	0.201394	0.0313008
18	2020	Hunan	0.115987	7.67555	2.49815	0.0243326	0.513995	0.202277	0.0348641
19	2011	Guangdong	0.444591	8.38914	2.66375	0.0141995	0.458964	0.126475	0.026528
19	2012	Guangdong	0.424641	8.43802	2.76127	0.0146436	0.472748	0.129594	0.0260761
19	2013	Guangdong	0.411013	8.48262	2.76883	0.0151721	0.484518	0.134569	0.024724
19	2014	Guangdong	0.408203	8.56317	2.78994	0.0156167	0.487055	0.134256	0.0242128
19	2015	Guangdong	0.372046	8.57754	2.85647	0.0158966	0.503515	0.17165	0.0223987
19	2016	Guangdong	0.332531	8.63233	2.88312	0.015896	0.525339	0.163651	0.0188761
19	2017	Guangdong	0.321699	8.69265	2.90362	0.015862	0.540113	0.164077	0.0168754
19	2018	Guangdong	0.292574	8.75201	2.90909	0.0158989	0.547404	0.157379	0.0147706
19	2019	Guangdong	0.280528	8.80926	2.89757	0.0164465	0.558106	0.160185	0.0139695
19	2020	Guangdong	0.217406	8.84304	2.89812	0.019013	0.562752	0.15682	0.0133667
20	2011	Guangxi	0.20667	7.0141	2.39971	0.0128915	0.393431	0.247117	0.00635731
20	2012	Guangxi	0.209072	7.0509	2.43537	0.0134043	0.413505	0.264096	0.00418019
20	2013	Guangxi	0.203175	7.12101	2.44061	0.0138681	0.437679	0.257758	0.00348298
20	2014	Guangxi	0.208654	7.17625	2.41502	0.0147149	0.443692	0.256097	0.00452619
20	2015	Guangxi	0.184137	7.19594	2.451	0.0156142	0.462325	0.274737	0.00724824
20	2016	Guangxi	0.13983	7.21498	2.46555	0.0166831	0.477477	0.275598	0.00366167
20	2017	Guangxi	0.136121	7.27583	2.51931	0.0176625	0.493185	0.275905	0.00312233
20	2018	Guangxi	0.136834	7.44017	2.56879	0.0190459	0.505095	0.270572	0.00170561
20	2019	Guangxi	0.138095	7.55329	2.60417	0.0216058	0.508591	0.275507	0.00360388
20	2020	Guangxi	0.0961493	7.6153	2.55334	0.0235943	0.51662	0.27935	0.00489331
21	2011	Hainan	0.0152817	5.22187	2.52653	0.0176067	0.469153	0.316097	0.0399242
21	2012	Hainan	0.0170565	5.34854	2.48574	0.0184945	0.486951	0.326834	0.0371409
21	2013	Hainan	0.0158198	5.44674	2.52333	0.0187065	0.526782	0.324519	0.0359883
21	2014	Hainan	0.0168589	5.52895	2.56572	0.0192949	0.530386	0.318858	0.0336362
21	2015	Hainan	0.0168641	5.6058	2.56187	0.0193545	0.539875	0.331913	0.0334533
21	2016	Hainan	0.0093974	5.66056	2.48657	0.0193208	0.552907	0.336531	0.034612
21	2017	Hainan	0.0083367	5.72015	2.49815	0.0190844	0.564402	0.321061	0.0346178
21	2018	Hainan	0.0071441	5.78929	2.32532	0.0192668	0.584764	0.344411	0.0100326
21	2019	Hainan	0.0081131	5.87212	2.35802	0.0208442	0.594301	0.348653	0.0195555
21	2020	Hainan	0.005553	5.8944	2.45273	0.0227372	0.603284	0.354364	0.0375874
22	2011	Chongqing	0.188133	6.57512	2.88312	0.0192867	0.471972	0.252947	0.0370305
22	2012	Chongqing	0.181661	6.5841	2.89757	0.0209613	0.466357	0.262721	0.0191856
22	2013	Chongqing	0.17347	6.7011	2.89259	0.0218997	0.46806	0.235061	0.019698
22	2014	Chongqing	0.175188	6.76532	2.83145	0.0227276	0.468996	0.22596	0.017783
22	2015	Chongqing	0.160203	6.77422	2.83263	0.023342	0.484075	0.236402	0.0146457
22	2016	Chongqing	0.0795498	6.82967	2.82494	0.0235531	0.50051	0.222039	0.0102838
22	2017	Chongqing	0.0777982	6.9043	2.83615	0.0237564	0.515053	0.216098	0.00760574
22	2018	Chongqing	0.0706784	7.02	2.84142	0.0241163	0.526565	0.210338	0.00996282
22	2019	Chongqing	0.064953	7.05617	2.81	0.0261888	0.536403	0.20536	0.00691227
22	2020	Chongqing	0.0541352	7.07834	2.80336	0.0285323	0.529856	0.195434	0.00579662
23	2011	Sichuan	0.329096	7.46819	2.37304	0.0141282	0.388672	0.222077	0.0290906
23	2012	Sichuan	0.311638	7.51245	2.37862	0.0151354	0.399157	0.227861	0.0258623
23	2013	Sichuan	0.300745	7.57507	2.41681	0.0156715	0.408843	0.234592	0.024019
23	2014	Sichuan	0.311294	7.59689	2.42126	0.0163202	0.425176	0.235248	0.0218733
23	2015	Sichuan	0.279419	7.60827	2.48157	0.0169339	0.444552	0.2471	0.0205192
23	2016	Sichuan	0.213947	7.65018	2.52333	0.0175324	0.476419	0.241679	0.0159889
23	2017	Sichuan	0.191373	7.69857	2.52413	0.0180927	0.503191	0.229382	0.0144304
23	2018	Sichuan	0.172713	7.80771	2.56264	0.0188042	0.522532	0.226271	0.0138261
23	2019	Sichuan	0.174988	7.87702	2.6412	0.0198982	0.525589	0.223195	0.00457053
23	2020	Sichuan	0.146278	7.96032	2.66723	0.0215136	0.524502	0.23089	0.0034876
24	2011	Guizhou	0.323915	6.85026	1.98238	0.00974788	0.473164	0.400563	0.00592806
24	2012	Guizhou	0.317037	6.9534	2.23858	0.0106997	0.469105	0.408721	0.00459854
24	2013	Guizhou	0.309417	7.02669	2.43449	0.0115363	0.476941	0.386633	0.00447984
24	2014	Guizhou	0.298854	7.06795	2.52573	0.0125211	0.469776	0.386216	0.00311823
24	2015	Guizhou	0.265869	7.06817	2.56032	0.0135086	0.462224	0.373731	0.00247818
24	2016	Guizhou	0.200227	7.1243	2.70672	0.0152714	0.463163	0.36145	0.00467882
24	2017	Guizhou	0.191776	7.23338	2.72458	0.0165054	0.485271	0.339021	0.00223391
24	2018	Guizhou	0.158666	7.30123	2.74148	0.017988	0.500938	0.327598	0.00262249
24	2019	Guizhou	0.123523	7.34019	2.79606	0.0198986	0.50791	0.35474	0.00279271
24	2020	Guizhou	0.117805	7.36897	2.83556	0.0217781	0.507127	0.321353	0.00169567
25	2011	Yunnan	0.260356	7.09346	2.32825	0.0105541	0.453119	0.307631	0.0316594
25	2012	Yunnan	0.259151	7.18228	2.34469	0.0110602	0.45043	0.321937	0.0273296
25	2013	Yunnan	0.254143	7.28606	2.35707	0.0118207	0.463647	0.319404	0.0267801
25	2014	Yunnan	0.239879	7.33262	2.3979	0.0124006	0.474138	0.316057	0.0250667
25	2015	Yunnan	0.214339	7.2717	2.35802	0.0131804	0.493917	0.315029	0.0221364
25	2016	Yunnan	0.218076	7.25171	2.42745	0.0140389	0.512927	0.306608	0.0219735
25	2017	Yunnan	0.17918	7.3383	2.44235	0.0150416	0.531743	0.309043	0.0214227
25	2018	Yunnan	0.172569	7.426	2.47233	0.0162598	0.532288	0.290941	0.0154445
25	2019	Yunnan	0.173202	7.50219	2.47486	0.0183284	0.522124	0.291515	0.00949756
25	2020	Yunnan	0.29132	7.61332	2.50716	0.0204193	0.511348	0.284008	0.00832963
26	2011	Shaanxi	0.365387	6.89007	2.43449	0.0256255	0.369886	0.240722	0.0124922
26	2012	Shaanxi	0.35891	6.97232	2.44928	0.0271006	0.368771	0.235024	0.0131053
26	2013	Shaanxi	0.360276	7.04943	2.46555	0.0283281	0.378733	0.230429	0.0143213
26	2014	Shaanxi	0.37498	7.11152	2.52413	0.0287327	0.390208	0.227697	0.0147391
26	2015	Shaanxi	0.343363	7.10824	2.53131	0.0285933	0.426537	0.244489	0.0160807
26	2016	Shaanxi	0.227913	7.21308	2.5096	0.0277827	0.44331	0.230464	0.0174788
26	2017	Shaanxi	0.214371	7.30971	2.53687	0.0273924	0.447915	0.225077	0.0185334
26	2018	Shaanxi	0.171893	7.37411	2.4647	0.0268329	0.455118	0.221471	0.0189273
26	2019	Shaanxi	0.175209	7.55591	2.45273	0.0284483	0.466115	0.221706	0.0206728
26	2020	Shaanxi	0.159894	7.46221	2.54866	0.0305942	0.481447	0.227966	0.0222434
27	2011	Gansu	0.214244	6.82812	2.11866	0.0158817	0.415765	0.371866	0.000941814
27	2012	Gansu	0.202326	6.90234	2.25339	0.0169059	0.428121	0.381888	0.000715159
27	2013	Gansu	0.20157	6.9784	2.4647	0.0174616	0.445989	0.384009	0.000734078
27	2014	Gansu	0.213487	6.99895	2.50389	0.0178704	0.460144	0.389895	0.000945396
27	2015	Gansu	0.200719	7.00216	2.54866	0.0178557	0.506024	0.451196	0.00104837
27	2016	Gansu	0.150367	6.97087	2.61374	0.0181429	0.524573	0.456004	0.00111424
27	2017	Gansu	0.143257	7.05994	2.63476	0.0184853	0.539916	0.450399	0.000400871
27	2018	Gansu	0.135775	7.16202	2.65886	0.0192286	0.544959	0.465472	0.000411624
27	2019	Gansu	0.131346	7.16085	2.69935	0.0209207	0.550176	0.453254	0.000649234
27	2020	Gansu	0.0783938	7.22694	2.718	0.0232347	0.553103	0.463646	0.000681718
28	2011	Qinghai	0.0532346	6.32915	2.26696	0.00804577	0.484968	0.705976	0.00796191
28	2012	Qinghai	0.0572486	6.40059	2.2834	0.0085289	0.480275	0.758292	0.00849855
28	2013	Qinghai	0.0607484	6.51664	2.26799	0.00887916	0.483044	0.716775	0.00338786
28	2014	Qinghai	0.0685786	6.5837	2.37769	0.00918403	0.496293	0.729247	0.00166559
28	2015	Qinghai	0.0660398	6.48921	2.34947	0.00996534	0.517653	0.753436	0.00170342
28	2016	Qinghai	0.034257	6.45757	2.37769	0.0106357	0.517802	0.675228	0.000439743
28	2017	Qinghai	0.0323632	6.53235	2.41413	0.0114334	0.507484	0.620843	0.000501931
28	2018	Qinghai	0.0267694	6.6044	2.43799	0.0119761	0.50444	0.599501	0.0001074
28	2019	Qinghai	0.024706	6.57368	2.47906	0.0124068	0.505015	0.633664	0.00158844
28	2020	Qinghai	0.0203398	6.60935	2.52172	0.0124958	0.507874	0.642182	0.000584845
29	2011	Ningxia	0.167833	6.58554	2.77446	0.0135648	0.433275	0.365416	0.00675335
29	2012	Ningxia	0.166758	6.60908	2.7543	0.0146282	0.445565	0.405612	0.00646357
29	2013	Ningxia	0.167621	6.69851	2.86277	0.0156907	0.454311	0.396305	0.00394149
29	2014	Ningxia	0.162995	6.74376	2.88536	0.0164307	0.462185	0.404402	0.00229532
29	2015	Ningxia	0.155242	6.77765	2.89646	0.0168129	0.475227	0.441378	0.0045007
29	2016	Ningxia	0.11119	6.78774	2.9069	0.0168489	0.489214	0.451046	0.00605697
29	2017	Ningxia	0.106713	6.88582	2.95335	0.0171773	0.482361	0.428954	0.00656973
29	2018	Ningxia	0.0997552	6.97059	3.01455	0.0176479	0.496467	0.404268	0.00404241
29	2019	Ningxia	0.101228	6.98841	3.0469	0.0188563	0.501907	0.383697	0.0046235
29	2020	Ningxia	0.0832424	6.94505	3.04547	0.0203467	0.502742	0.374178	0.0047495
30	2011	Xinjiang	0.32979	6.73233	2.24918	0.011627	0.366105	0.349738	0.00331098
30	2012	Xinjiang	0.372246	7.04882	2.30259	0.0119263	0.388826	0.366992	0.00347444
30	2013	Xinjiang	0.402633	7.33941	2.31055	0.0121838	0.427305	0.365455	0.00354962
30	2014	Xinjiang	0.418841	7.54974	2.37398	0.0124903	0.434832	0.358119	0.00276491
30	2015	Xinjiang	0.365581	7.67786	2.44235	0.0127757	0.478269	0.408822	0.00302824
30	2016	Xinjiang	0.272578	7.7478	2.50307	0.0131755	0.489222	0.429689	0.00276402
30	2017	Xinjiang	0.25638	7.84104	2.58249	0.0139516	0.493902	0.415527	0.0011866
30	2018	Xinjiang	0.234634	7.89599	2.66096	0.014877	0.504325	0.39131	0.00106038
30	2019	Xinjiang	0.235306	7.96137	2.70002	0.0166862	0.517088	0.390928	0.00167933
30	2020	Xinjiang	0.219163	8.03884	2.64048	0.0187915	0.509597	0.400933	0.00108127

## Sheet: EC
province	2011	2012	2013	2014	2015	2016	2017	2018	2019	2020
Beijing	821.71	874.3	913.1	937.05	953	1020.27	1066.89	1142.38	1166	1140
Tianjin	695.15	722.5	774.5	794.36	801	805.59	807.93	855.14	878	875
Hebei Province	2984.9	3077.7	3176	3251.2	3264.52	3314.11	3441.74	3665.66	3856	3934
Shanxi Province	1650.41	1737	1765.8	1797.18	1822.63	1832.3	1990.61	2160.53	2262	2342
Inner Mongolia Autonomous Region	1864.07	2016.8	2181.9	2416.74	2543	2605.03	2891.87	3353.44	3653	3900
Liaoning Province	1861.53	1899.9	1985	2008.5	2037.4	2038.73	2135.5	2302.38	2401	2423
Jilin Province	630.15	637	653.8	667.81	652	667.63	702.98	750.57	780	805
Heilongjiang Province	801.87	827.9	845.2	859.42	869	896.62	928.57	973.88	996	1014
Shanghai	1339.62	1353.4	1369.03	1406	1410.6	1486.02	1526.77	1566.66	1569	1576
Jiangsu Province	4281.62	4580.9	4956.6	5012.54	5115	5458.95	5807.89	6128.27	6264	6374
Zhejiang Province	3116.91	3210.6	3453.1	3506.39	3554	3873.19	4192.63	4532.82	4706	4830
Anhui Province	1221.19	1361.1	1528.1	1585.18	1640	1794.98	1921.48	2135.07	2301	2428
Fujian Province	1515.86	1579.5	1700.7	1852	1855.79	1968.58	2112.72	2313.82	2402	2483
Jiangxi Province	835.1	867.7	947.1	1018.52	1087	1182.5	1293.98	1428.77	1536	1627
Shandong Province	3635.26	3794.6	4083.1	4223.49	5117	5390.75	5430.16	6083.87	6219	6940
Henan Province	2659.14	2747.7	2899.2	2919.57	2880	2989.15	3166.17	3417.68	3364	3392
Hubei Province	1450.76	1507.9	1629.8	1656.54	1665	1763.11	1869	2071.43	2214	2144
Hunan Province	1346.5	1423.1	1430.88	1448	1495.65	1581.51	1745.24	1864	1929	2155
Guangdong Province	4399.02	4619.4	4830.1	5235.23	5311	5610.13	5958.97	6323.35	6696	6926
Guangxi Zhuang Autonomous Region	1112.21	1153.9	1237.7	1307.99	1334	1359.65	1444.95	1703.04	1907	2029
Hainan	185.28	210.3	232	251.88	272	287.31	304.95	326.78	355	363
Chongqing Municipality	717.03	723.5	813.3	867.24	875	924.89	996.55	1118.79	1160	1186
Sichuan Province	1751.44	1830.7	1949	1992	2014.79	2101.02	2205.18	2459.49	2636	2865
Guizhou Province	944.13	1046.7	1126.3	1173.74	1174	1241.78	1384.89	1482.12	1541	1586
Yunnan Province	1204.07	1315.9	1459.8	1529.38	1439	1410.52	1538.1	1679.08	1812	2025
Shaanxi Province	982.47	1066.7	1152.2	1226.01	1222	1357.06	1494.75	1594.17	1912	1741
Gansu Province	923.45	994.6	1073.2	1095.48	1099	1065.15	1164.37	1289.52	1288	1376
Qinghai Province	560.68	602.2	676.3	723.21	658	637.51	687.01	738.34	716	742
Ningxia Hui Autonomous Region	724.54	741.8	811.2	848.75	878	886.91	978.3	1064.85	1084	1038
Xinjiang Uygur Autonomous Region	839.1	1151.5	1539.8	1900.24	2160	2316.46	2542.85	2686.48	2868	3099

## Sheet: AQI
year	province	co2	so2	no2	Particulate emissions	AQI
2011	Beijing	12909.3	9.79	18.83	6.5848	0.0547867
2012	Beijing	13116.5	9.38	17.75	6.6825	0.053211
2013	Beijing	12052	8.7	16.63	5.9286	0.0479954
2014	Beijing	12487.9	7.89	15.1	5.7372	0.045182
2015	Beijing	12121.2	7.12	13.76	4.9387	0.0406111
2016	Beijing	11472.5	1.5	13.66	4.9678	0.0297694
2017	Beijing	11264.4	0.65	12.4	4.9678	0.0264195
2018	Beijing	11540.6	0.27	10.47	2.3648	0.020565
2019	Beijing	11499.5	0.19	9.86	1.6796	0.0187498
2020	Beijing	11839.4	0.18	8.67	0.9353	0.0168846
2011	Tianjin	20206.6	23.09	35.89	7.5923	0.111735
2012	Tianjin	20352.4	22.45	33.42	8.4064	0.10886
2013	Tianjin	21115.5	21.68	31.17	8.7457	0.106428
2014	Tianjin	20394	20.92	28.23	13.9511	0.106896
2015	Tianjin	20133.5	18.59	24.68	10.0686	0.0932091
2016	Tianjin	19009.2	2.67	13.08	5.2791	0.0436344
2017	Tianjin	18880.3	2.51	12.04	5.2791	0.0418741
2018	Tianjin	19597.9	1.9	11.86	3.4973	0.0395151
2019	Tianjin	19762.6	1.78	11.42	2.9206	0.0383079
2020	Tianjin	20160.9	1.02	11.7	1.556	0.0362637
2011	Hebei	91561.1	141.21	180.11	132.248	0.764759
2012	Hebei	92850.7	134.12	176.11	123.588	0.738786
2013	Hebei	93126.8	128.47	165.25	131.331	0.725896
2014	Hebei	88574.2	118.99	151.25	179.768	0.745963
2015	Hebei	92618.1	110.84	135.08	157.542	0.690599
2016	Hebei	92750.1	55.18	126.83	81.9863	0.489439
2017	Hebei	92078.2	43.31	122.79	81.9863	0.462893
2018	Hebei	94441.7	34.32	115.5	53.8256	0.406789
2019	Hebei	94795	28.69	101.65	48.2191	0.373588
2020	Hebei	96112.4	16.17	76.97	37.0746	0.309783
2011	Shanxi	73861.3	139.91	128.6	112.985	0.646518
2012	Shanxi	77128.3	130.18	124.4	107.086	0.622404
2013	Shanxi	79094.9	125.54	115.78	102.672	0.601432
2014	Shanxi	80993.4	120.82	106.99	150.678	0.645983
2015	Shanxi	92972.8	112.06	93.08	144.89	0.625835
2016	Shanxi	92016.7	49.59	75.19	107.121	0.446888
2017	Shanxi	96965	34.12	65.25	107.121	0.415956
2018	Shanxi	103795	28.19	61.31	50.05	0.34007
2019	Shanxi	109189	22.86	57.63	39.3523	0.321588
2020	Shanxi	115648	16.05	56.34	45.1264	0.325933
2011	Inner Mongolia	75483.6	140.94	142.19	73.9876	0.618501
2012	Inner Mongolia	78432.4	138.49	141.89	83.301	0.630382
2013	Inner Mongolia	76626.7	135.87	137.76	82.2127	0.616506
2014	Inner Mongolia	78512.8	131.24	125.83	102.151	0.622012
2015	Inner Mongolia	77870.6	123.09	113.9	87.8753	0.574294
2016	Inner Mongolia	78788	56.95	66.26	124.417	0.449069
2017	Inner Mongolia	82898.9	37.81	57.65	124.417	0.412077
2018	Inner Mongolia	95076.2	36.33	55.58	93.3733	0.387561
2019	Inner Mongolia	105467	35.24	58.97	95.7568	0.409605
2020	Inner Mongolia	116312	27.39	47.56	71.4207	0.36892
2011	Liaoning	71902.1	112.62	106.28	69.316	0.513867
2012	Liaoning	74514.4	105.87	103.63	72.6258	0.507337
2013	Liaoning	71833.6	102.7	95.54	67.0586	0.480604
2014	Liaoning	71939.4	99.46	90.2	112.07	0.525281
2015	Liaoning	69460.3	96.88	82.81	100.004	0.49257
2016	Liaoning	70356.1	41.12	75.92	83.9452	0.369024
2017	Liaoning	72481.9	34.9	74.28	83.9452	0.359698
2018	Liaoning	77082.2	32.12	70.31	81.4784	0.354345
2019	Liaoning	83962.4	26.31	70.3	78.844	0.352084
2020	Liaoning	89384.1	20.64	57.96	28.9073	0.273048
2011	Jilin	28718.6	41.32	60.47	43.2181	0.231958
2012	Jilin	28380.1	40.35	57.59	26.4756	0.20513
2013	Jilin	27346.7	38.15	56.05	32.0187	0.204749
2014	Jilin	27124.3	37.23	54.92	47.5133	0.220917
2015	Jilin	23154.8	36.29	50.17	44.7329	0.203561
2016	Jilin	22830.4	14.4	28.98	38.6399	0.131559
2017	Jilin	22654	12.27	26.23	38.6399	0.124222
2018	Jilin	23439	8.96	24.19	22.597	0.0970753
2019	Jilin	24145.8	9.84	24.52	23.1859	0.100882
2020	Jilin	24658.8	6.84	20.11	24.5217	0.0927993
2011	Heilongjiang	36760.1	52.19	78.38	65.5869	0.313839
2012	Heilongjiang	38506.6	51.43	78.06	69.9275	0.320415
2013	Heilongjiang	36540.2	48.91	75.16	72.2454	0.312248
2014	Heilongjiang	37035.5	47.22	73.06	79.3549	0.316501
2015	Heilongjiang	33896.9	45.63	64.48	64.4064	0.279348
2016	Heilongjiang	34181.1	21.86	50.05	78.0301	0.23819
2017	Heilongjiang	34205.1	18.37	40.23	78.0301	0.220154
2018	Heilongjiang	34887.1	14.61	37.91	58.4879	0.187316
2019	Heilongjiang	36624.4	13.49	36.84	51.6172	0.178225
2020	Heilongjiang	37724.6	14.32	29.76	38.7189	0.156515
2011	Shanghai	27745.3	24.01	43.54	8.9828	0.136625
2012	Shanghai	27354	22.82	40.16	8.7148	0.129455
2013	Shanghai	29014.4	21.58	38.04	8.0925	0.126608
2014	Shanghai	26419.4	18.81	33.28	14.165	0.119439
2015	Shanghai	26527.4	17.08	30.06	12.0668	0.110034
2016	Shanghai	26434	6.5	16.96	4.8192	0.0664143
2017	Shanghai	26929.5	1.38	16.96	4.8192	0.0583689
2018	Shanghai	26511.6	1.11	15.79	1.818	0.0520154
2019	Shanghai	27363.1	0.75	15.16	1.5386	0.0516433
2020	Shanghai	27753.7	0.54	15.98	1.0494	0.052301
2011	Jiangsu	77430.4	105.38	153.57	52.7354	0.547422
2012	Jiangsu	79059.5	99.2	147.96	44.3208	0.521902
2013	Jiangsu	81293.9	94.17	133.8	49.9961	0.506592
2014	Jiangsu	80721.1	90.47	123.26	76.3678	0.51954
2015	Jiangsu	83601.6	83.51	106.76	65.4501	0.478183
2016	Jiangsu	87016	57.8	105.17	80.4329	0.456186
2017	Jiangsu	86199.8	38.32	93.18	80.4329	0.406508
2018	Jiangsu	85430.7	31.68	92.4	53.1487	0.358498
2019	Jiangsu	87262.5	28.46	87.56	40.873	0.334504
2020	Jiangsu	88038.5	11.26	48.5	16.0142	0.22684
2011	chekiang	45514	66.2	85.91	32.332	0.31955
2012	chekiang	44156.2	62.58	80.88	25.403	0.296213
2013	chekiang	45417.9	59.34	75.3	31.9746	0.294079
2014	chekiang	44897.5	57.4	68.79	37.9666	0.289444
2015	chekiang	45527.3	53.78	60.77	33.0249	0.268149
2016	chekiang	45187.5	13.33	44.42	39.1238	0.185341
2017	chekiang	47325.6	11.18	42.04	39.1238	0.182158
2018	chekiang	46417.5	8.69	39.28	27.3177	0.158146
2019	chekiang	47416.7	7.78	38.04	24.0699	0.152577
2020	chekiang	48548.2	5.15	38.73	8.6024	0.131238
2011	Anhui	33674.3	52.95	95.91	45.2224	0.306043
2012	Anhui	35194.4	51.96	92.13	46.2059	0.303387
2013	Anhui	38223.7	50.13	86.37	41.8617	0.292581
2014	Anhui	39491.7	49.3	80.73	65.2782	0.315748
2015	Anhui	39570	48.01	72.1	54.5917	0.28961
2016	Anhui	39503.6	27.2	70.08	97.9186	0.305608
2017	Anhui	40886.6	19.54	58.37	97.9186	0.280243
2018	Anhui	42451.1	16.27	58.77	48.0366	0.214825
2019	Anhui	42725.5	15.1	57.34	55.9727	0.221481
2020	Anhui	43926.6	10.86	46.43	12.9928	0.148615
2011	Fujian	25906.2	38.92	49.45	22.5341	0.183721
2012	Fujian	25707.6	37.13	46.72	25.2635	0.180395
2013	Fujian	25241.8	36.1	43.83	25.9363	0.175165
2014	Fujian	28798.1	35.6	41.17	36.7903	0.19044
2015	Fujian	27692.9	33.79	37.9	34.1664	0.178215
2016	Fujian	25985.4	24.16	31.05	67.4564	0.192321
2017	Fujian	27377.5	11.95	29.02	67.4564	0.170984
2018	Fujian	30298.3	10.85	30.19	42.3945	0.143689
2019	Fujian	32248.8	12.54	30.58	49.0856	0.158656
2020	Fujian	34699.7	7.88	25.82	13.0748	0.103397
2011	Jiangxi	19081.6	58.41	61.23	39.6038	0.242312
2012	Jiangxi	19184.9	56.77	57.71	35.7373	0.230461
2013	Jiangxi	20671.7	55.77	57.04	35.6271	0.230172
2014	Jiangxi	21055.2	53.44	54.01	46.2331	0.236398
2015	Jiangxi	21942.1	52.81	49.27	48.0624	0.23323
2016	Jiangxi	22231.9	45.81	45.43	68.255	0.24231
2017	Jiangxi	22700.4	31.72	41.58	68.255	0.214002
2018	Jiangxi	23728.6	24.94	42.13	44.44	0.174648
2019	Jiangxi	24236.1	22.71	40.68	39.979	0.164221
2020	Jiangxi	24964	10.25	28.33	14.5215	0.0966792
2011	Shandong	114470	182.74	179.03	78.3847	0.804356
2012	Shandong	120484	174.88	173.9	69.5267	0.783043
2013	Shandong	117308	164.5	165.13	69.6726	0.74941
2014	Shandong	125648	159.02	159.33	120.81	0.810654
2015	Shandong	138350	152.57	142.39	108.246	0.783417
2016	Shandong	145359	72.98	141.78	62.2649	0.59861
2017	Shandong	149157	41.63	119.52	62.2649	0.523276
2018	Shandong	147672	34.13	114.51	38.5657	0.471948
2019	Shandong	151524	28.15	109.33	37.1582	0.459707
2020	Shandong	155812	19.33	62.47	24.4161	0.377872
2011	Henan	67005.1	137.05	166.54	66.8216	0.618947
2012	Henan	62704.9	127.59	162.59	59.9823	0.582211
2013	Henan	62232.4	125.4	156.56	64.1273	0.575485
2014	Henan	62908.5	119.82	142.2	88.2103	0.579634
2015	Henan	59238.5	114.43	126.24	84.6125	0.540294
2016	Henan	58551.9	38.65	82.09	38.0623	0.295524
2017	Henan	57306.9	13.98	69.39	38.0623	0.235318
2018	Henan	57644.4	12.27	65.6	21.4854	0.207394
2019	Henan	53330.1	10.44	60.77	17.5251	0.186361
2020	Henan	51919.4	6.68	54.55	8.5765	0.158695
2011	Hubei	41094.9	66.56	66.96	34.615	0.292668
2012	Hubei	41120.3	62.24	64	34.9657	0.282056
2013	Hubei	35789.8	59.94	61.24	35.9525	0.267336
2014	Hubei	36236.8	58.38	58.02	50.4006	0.279598
2015	Hubei	34400.6	55.14	51.45	44.6974	0.2558
2016	Hubei	34214.5	21.78	40.04	50.6226	0.19133
2017	Hubei	35017.5	17.37	39.06	50.6226	0.183806
2018	Hubei	36411.7	12.08	36.48	31.5225	0.149712
2019	Hubei	38661.4	11.68	35.63	31.8659	0.152041
2020	Hubei	40338.9	9.72	49.8	18.9071	0.152434
2011	Hunan	32713.8	68.55	66.64	38.4439	0.287006
2012	Hunan	32224.2	64.5	60.72	34.0724	0.266455
2013	Hunan	31342.7	64.13	58.82	35.8671	0.264322
2014	Hunan	30432.3	62.37	55.28	46.2331	0.268517
2015	Hunan	30310.6	59.55	49.69	45.4499	0.255606
2016	Hunan	30998.2	30.92	50.91	70.1195	0.239803
2017	Hunan	31298.3	27.59	43.37	70.1195	0.225285
2018	Hunan	31996.6	22.94	40.59	53.2967	0.193795
2019	Hunan	31906.9	19.13	37.07	50.0358	0.178646
2020	Hunan	32290.6	10.24	27.33	21.4551	0.115987
2011	Guangdong	62830.4	84.77	138.82	32.4203	0.444591
2012	Guangdong	61789.9	79.92	130.34	32.8252	0.424641
2013	Guangdong	62873.1	76.19	120.42	35.3968	0.411013
2014	Guangdong	63321.8	73.01	112.21	44.9549	0.408203
2015	Guangdong	63915.4	67.83	99.69	34.7786	0.372046
2016	Guangdong	66030.9	25.56	79.77	78.1024	0.332531
2017	Guangdong	69115	18.73	76.5	78.1024	0.321699
2018	Guangdong	71407.5	15.1	71.61	61.7715	0.292574
2019	Guangdong	70888	12.04	69.97	58.6655	0.280528
2020	Guangdong	72679.3	11.69	60.78	15.6546	0.217406
2011	Guangxi	21146.8	52.1	49.4	28.8286	0.20667
2012	Guangxi	23225.4	50.41	49.83	29.9723	0.209072
2013	Guangxi	23350.9	47.2	50.43	28.9474	0.203175
2014	Guangxi	23179.9	46.66	44.24	40.2935	0.208654
2015	Guangxi	21763.6	42.12	37.34	35.5865	0.184137
2016	Guangxi	22626.3	13.79	37.36	38.1431	0.13983
2017	Guangxi	23934.5	10.52	37.22	38.1431	0.136121
2018	Guangxi	25149.4	10.06	37.47	37.5397	0.136834
2019	Guangxi	26594.7	9.51	36.52	38.3691	0.138095
2020	Guangxi	28190.7	8.78	29.34	10.9964	0.0961493
2011	Hainan	6383.84	3.26	9.54	1.5818	0.0152817
2012	Hainan	6653.51	3.41	10.34	1.6606	0.0170565
2013	Hainan	6182.04	3.26	10.02	1.8003	0.0158198
2014	Hainan	6839.47	3.24	9.5	2.3171	0.0168589
2015	Hainan	7487.56	3.23	8.95	2.04	0.0168641
2016	Hainan	7267.54	1.34	5.6	2.2488	0.0093974
2017	Hainan	7059.55	0.97	5.53	2.2488	0.0083367
2018	Hainan	7470.72	0.81	4.91	1.5979	0.0071441
2019	Hainan	7673.78	0.69	4.87	2.3111	0.0081131
2020	Hainan	7836.26	0.59	4.07	0.9857	0.005553
2011	Chongqing	17922.8	58.69	40.26	18.0972	0.188133
2012	Chongqing	17690	56.48	38.27	18.2266	0.181661
2013	Chongqing	15321.6	54.77	36.2	19.1204	0.17347
2014	Chongqing	16420.5	52.69	35.5	22.6131	0.175188
2015	Chongqing	14401.4	49.58	32.07	20.9078	0.160203
2016	Chongqing	14842.4	12.93	20.72	17.6287	0.0795498
2017	Chongqing	15301.3	12.24	19.66	17.6287	0.0777982
2018	Chongqing	15402.1	9.17	19.57	16.1442	0.0706784
2019	Chongqing	15544.3	7.5	17.52	15.703	0.064953
2020	Chongqing	15907.6	6.75	16.7	8.471	0.0541352
2011	Sichuan	34858.7	90.2	67.49	38.5903	0.329096
2012	Sichuan	36298.6	86.44	65.9	29.5836	0.311638
2013	Sichuan	37279.7	81.67	62.43	29.6005	0.300745
2014	Sichuan	38602.2	79.64	58.54	42.863	0.311294
2015	Sichuan	33061.2	71.76	52.59	41.2572	0.279419
2016	Sichuan	32509.9	30.79	57.06	41.8231	0.213947
2017	Sichuan	31921.6	22.32	51.36	41.8231	0.191373
2018	Sichuan	31129.4	19.17	49	34.6371	0.172713
2019	Sichuan	33418.4	18.82	48.4	34.5746	0.174988
2020	Sichuan	33853.8	16.31	40.45	22.3995	0.146278
2011	Guizhou	25673	110.43	55.32	30.3467	0.323915
2012	Guizhou	28092.7	104.11	56.35	29.4497	0.317037
2013	Guizhou	29167.2	98.64	55.73	30.1302	0.309417
2014	Guizhou	28170.3	92.58	49.11	37.7856	0.298854
2015	Guizhou	28192.9	85.3	41.91	28.5589	0.265869
2016	Guizhou	29533.5	35.89	34.99	49.2483	0.200227
2017	Guizhou	29703.2	35.37	28.61	49.2483	0.191776
2018	Guizhou	27375	32.55	26.1	32.2441	0.158666
2019	Guizhou	28048.4	23.37	23.15	18.935	0.123523
2020	Guizhou	27797.7	17.74	27.49	18.2107	0.117805
2011	Yunnan	24723.3	69.12	54.85	38.2241	0.260356
2012	Yunnan	25674.3	67.22	54.43	39.0646	0.259151
2013	Yunnan	25403.5	66.31	52.37	38.6895	0.254143
2014	Yunnan	22842	63.67	49.89	36.6819	0.239879
2015	Yunnan	20683.9	58.37	44.94	31.2563	0.214339
2016	Yunnan	20459	45.17	41.22	56.2565	0.218076
2017	Yunnan	21731.6	26.01	34.82	56.2565	0.17918
2018	Yunnan	24154.1	24.74	33.53	50.8986	0.172569
2019	Yunnan	25263.7	23.58	32.88	52.2039	0.173202
2020	Yunnan	121254	17.66	34.44	29.5714	0.29132
2011	Shaanxi	37882.6	91.6	83.17	46.343	0.365387
2012	Shaanxi	43498.9	84.38	80.81	46.2051	0.35891
2013	Shaanxi	46207.1	80.62	75.89	53.7739	0.360276
2014	Shaanxi	48684	78.1	70.58	70.9137	0.37498
2015	Shaanxi	48203.6	73.5	62.74	60.3649	0.343363
2016	Shaanxi	49098.4	25.02	39.44	56.7409	0.227913
2017	Shaanxi	50603.1	18.58	35.49	56.7409	0.214371
2018	Shaanxi	49511.6	14.72	33.94	31.2006	0.171893
2019	Shaanxi	53770.6	14.33	32.89	29.9322	0.175209
2020	Shaanxi	55530.7	9.37	26.62	28.426	0.159894
2011	Gansu	19883.7	62.39	48.09	23.6191	0.214244
2012	Gansu	20471.9	57.56	47.34	20.7567	0.202326
2013	Gansu	21170.5	57.25	44.29	22.6574	0.20157
2014	Gansu	21321.3	57.06	41.84	34.5811	0.213487
2015	Gansu	20622.9	56.2	38.73	29.544	0.200719
2016	Gansu	19838	15.67	25.05	59.5069	0.150367
2017	Gansu	20013.2	13.13	22.6	59.5069	0.143257
2018	Gansu	20966	12.55	22.49	53.2445	0.135775
2019	Gansu	21227	11.29	21.97	51.6268	0.131346
2020	Gansu	21728.4	8.58	19.64	14.9039	0.0783938
2011	Qinghai	4879.88	15.67	12.41	13.8336	0.0532346
2012	Qinghai	5817.49	15.66	12.61	15.6393	0.0572486
2013	Qinghai	6406.41	15.43	13.23	17.3762	0.0607484
2014	Qinghai	5978.31	15.39	13.45	23.9867	0.0685786
2015	Qinghai	5518.91	15.08	11.79	24.602	0.0660398
2016	Qinghai	6427.82	5.62	9.13	13.7617	0.034257
2017	Qinghai	6159.57	5.03	8.77	13.7617	0.0323632
2018	Qinghai	6024.94	4.65	8.18	10.5866	0.0267694
2019	Qinghai	5955.57	4.32	7.62	10.0349	0.024706
2020	Qinghai	5851.49	4.01	7.1	7.6317	0.0203398
2011	Ningxia	17321.9	41.04	45.82	21.5465	0.167833
2012	Ningxia	18611.2	40.66	45.54	19.8337	0.166758
2013	Ningxia	19805.1	38.97	43.74	23.062	0.167621
2014	Ningxia	20159.6	37.71	40.4	23.9171	0.162995
2015	Ningxia	20931.6	35.76	36.76	22.9909	0.155242
2016	Ningxia	20834.9	19.65	21.17	25.4213	0.11119
2017	Ningxia	25612.9	14.81	18.05	25.4213	0.106713
2018	Ningxia	28548.7	13.06	16.91	19.6419	0.0997552
2019	Ningxia	31028.7	12.5	15.49	19.7848	0.101228
2020	Ningxia	35670.9	7.16	12.06	10.2149	0.0832424
2011	Xinjiang	32674.2	76.31	75.51	53.1912	0.32979
2012	Xinjiang	37746.6	79.61	81.95	69.6126	0.372246
2013	Xinjiang	43225.2	82.94	88.69	75.5909	0.402633
2014	Xinjiang	48049.8	85.3	86.28	81.3916	0.418841
2015	Xinjiang	49645.8	77.83	73.65	59.5917	0.365581
2016	Xinjiang	51804.1	41.24	49.93	56.2714	0.272578
2017	Xinjiang	55101.3	33.69	43.02	56.2714	0.25638
2018	Xinjiang	57360.6	27.51	37.87	49.5987	0.234634
2019	Xinjiang	61001.3	23.86	35.14	53.135	0.235306
2020	Xinjiang	64530.9	14.48	28.59	55.0414	0.219163

## Sheet: PM2.5
provinxe	year	PM2.5
Beijing	2011	69.5184
Tianjin	2011	79.3999
Hebei Province	2011	62.8212
Shanxi Province	2011	56.0114
Inner Mongolia Autonomous Region	2011	26.7001
Liaoning Province	2011	45.0993
Jilin Province	2011	39.3366
Heilongjiang Province	2011	28.2772
Shanghai	2011	44.0229
Jiangsu Province	2011	55.38
Zhejiang Province	2011	41.2409
Anhui Province	2011	53.9374
Fujian Province	2011	32.2638
Jiangxi Province	2011	44.1407
Shandong Province	2011	65.6258
Henan Province	2011	72.2141
Hubei Province	2011	59.4276
Hunan Province	2011	54.2863
Guangdong Province	2011	41.1687
Guangxi Zhuang Autonomous Region	2011	45.0615
Hainan	2011	25.4434
Chongqing Municipality	2011	53.3209
Sichuan Province	2011	29.7794
Guizhou Province	2011	39.8704
Yunnan Province	2011	28.851
Shaanxi Province	2011	45.9729
Gansu Province	2011	35.4886
Qinghai Province	2011	12.8442
Ningxia Hui Autonomous Region	2011	42.1354
Xinjiang Uygur Autonomous Region	2011	44.963
Beijing	2012	63.2964
Tianjin	2012	73.5634
Hebei Province	2012	58.8119
Shanxi Province	2012	51.309
Inner Mongolia Autonomous Region	2012	25.8216
Liaoning Province	2012	42.022
Jilin Province	2012	38.0909
Heilongjiang Province	2012	28.368
Shanghai	2012	26.3111
Jiangsu Province	2012	48.9766
Zhejiang Province	2012	36.0886
Anhui Province	2012	49.2608
Fujian Province	2012	32.48
Jiangxi Province	2012	43.9413
Shandong Province	2012	64.1663
Henan Province	2012	67.8986
Hubei Province	2012	53.7145
Hunan Province	2012	53.8788
Guangdong Province	2012	41.2927
Guangxi Zhuang Autonomous Region	2012	46.0431
Hainan	2012	20.4725
Chongqing Municipality	2012	51.8352
Sichuan Province	2012	29.0303
Guizhou Province	2012	41.916
Yunnan Province	2012	28.2102
Shaanxi Province	2012	42.5843
Gansu Province	2012	33.1844
Qinghai Province	2012	11.2886
Ningxia Hui Autonomous Region	2012	39.472
Xinjiang Uygur Autonomous Region	2012	46.209
Beijing	2013	68.8295
Tianjin	2013	82.492
Hebei Province	2013	66.5953
Shanxi Province	2013	49.7115
Inner Mongolia Autonomous Region	2013	26.4248
Liaoning Province	2013	41.8309
Jilin Province	2013	39.4595
Heilongjiang Province	2013	28.3513
Shanghai	2013	53.6946
Jiangsu Province	2013	59.8846
Zhejiang Province	2013	41.4079
Anhui Province	2013	55.3159
Fujian Province	2013	30.413
Jiangxi Province	2013	41.6233
Shandong Province	2013	67.8142
Henan Province	2013	72.7826
Hubei Province	2013	57.6145
Hunan Province	2013	50.6051
Guangdong Province	2013	40.4048
Guangxi Zhuang Autonomous Region	2013	45.6911
Hainan	2013	23.6953
Chongqing Municipality	2013	49.771
Sichuan Province	2013	30.5949
Guizhou Province	2013	39.3794
Yunnan Province	2013	28.1913
Shaanxi Province	2013	40.9391
Gansu Province	2013	37.7863
Qinghai Province	2013	13.6982
Ningxia Hui Autonomous Region	2013	39.8826
Xinjiang Uygur Autonomous Region	2013	48.4342
Beijing	2014	68.8268
Tianjin	2014	85.6286
Hebei Province	2014	66.6844
Shanxi Province	2014	46.073
Inner Mongolia Autonomous Region	2014	28.6562
Liaoning Province	2014	48.0322
Jilin Province	2014	43.4136
Heilongjiang Province	2014	33.556
Shanghai	2014	49.7271
Jiangsu Province	2014	60.0132
Zhejiang Province	2014	44.4307
Anhui Province	2014	56.6005
Fujian Province	2014	31.5712
Jiangxi Province	2014	42.8537
Shandong Province	2014	60.9545
Henan Province	2014	61.6372
Hubei Province	2014	51.8296
Hunan Province	2014	51.622
Guangdong Province	2014	37.4098
Guangxi Zhuang Autonomous Region	2014	43.4726
Hainan	2014	22.2096
Chongqing Municipality	2014	45.5265
Sichuan Province	2014	25.8515
Guizhou Province	2014	39.7926
Yunnan Province	2014	28.7546
Shaanxi Province	2014	38.6374
Gansu Province	2014	36.0258
Qinghai Province	2014	13.4924
Ningxia Hui Autonomous Region	2014	37.4805
Xinjiang Uygur Autonomous Region	2014	48.4295
Beijing	2015	60.99
Tianjin	2015	73.0572
Hebei Province	2015	57.9168
Shanxi Province	2015	43.5533
Inner Mongolia Autonomous Region	2015	29.8546
Liaoning Province	2015	46.8055
Jilin Province	2015	44.7128
Heilongjiang Province	2015	32.2092
Shanghai	2015	49.6484
Jiangsu Province	2015	55.4013
Zhejiang Province	2015	38.5548
Anhui Province	2015	49.9226
Fujian Province	2015	27.1388
Jiangxi Province	2015	35.6523
Shandong Province	2015	69.7096
Henan Province	2015	63.901
Hubei Province	2015	49.0089
Hunan Province	2015	44.335
Guangdong Province	2015	31.9464
Guangxi Zhuang Autonomous Region	2015	36.3472
Hainan	2015	19.7924
Chongqing Municipality	2015	41.7882
Sichuan Province	2015	24.1225
Guizhou Province	2015	34.2503
Yunnan Province	2015	25.9848
Shaanxi Province	2015	36.429
Gansu Province	2015	34.717
Qinghai Province	2015	12.39
Ningxia Hui Autonomous Region	2015	38.5358
Xinjiang Uygur Autonomous Region	2015	45.7891
Beijing	2016	53.8133
Tianjin	2016	68.1768
Hebei Province	2016	53.5522
Shanxi Province	2016	43.4446
Inner Mongolia Autonomous Region	2016	26.2698
Liaoning Province	2016	38.9784
Jilin Province	2016	34.4856
Heilongjiang Province	2016	26.4057
Shanghai	2016	42.3647
Jiangsu Province	2016	49.4086
Zhejiang Province	2016	33.9607
Anhui Province	2016	45.6807
Fujian Province	2016	25.5794
Jiangxi Province	2016	34.4982
Shandong Province	2016	61.7657
Henan Province	2016	57.2314
Hubei Province	2016	42.4063
Hunan Province	2016	39.7089
Guangdong Province	2016	29.5379
Guangxi Zhuang Autonomous Region	2016	32.6679
Hainan	2016	20.011
Chongqing Municipality	2016	39.329
Sichuan Province	2016	23.4708
Guizhou Province	2016	32.4028
Yunnan Province	2016	24.7615
Shaanxi Province	2016	35.6459
Gansu Province	2016	32.8804
Qinghai Province	2016	12.0158
Ningxia Hui Autonomous Region	2016	37.7715
Xinjiang Uygur Autonomous Region	2016	47.8428
Beijing	2017	45.5502
Tianjin	2017	60.1318
Hebei Province	2017	48.982
Shanxi Province	2017	44.2267
Inner Mongolia Autonomous Region	2017	23.6191
Liaoning Province	2017	38.1164
Jilin Province	2017	34.6156
Heilongjiang Province	2017	28.4638
Shanghai	2017	37.6607
Jiangsu Province	2017	47.5204
Zhejiang Province	2017	33.1237
Anhui Province	2017	46.889
Fujian Province	2017	26.0162
Jiangxi Province	2017	36.3382
Shandong Province	2017	54.1387
Henan Province	2017	54.0057
Hubei Province	2017	40.2755
Hunan Province	2017	38.0948
Guangdong Province	2017	31.3706
Guangxi Zhuang Autonomous Region	2017	33.8695
Hainan	2017	20.2115
Chongqing Municipality	2017	35.3675
Sichuan Province	2017	22.131
Guizhou Province	2017	30.1677
Yunnan Province	2017	24.1029
Shaanxi Province	2017	35.2935
Gansu Province	2017	30.163
Qinghai Province	2017	11.1552
Ningxia Hui Autonomous Region	2017	35.4636
Xinjiang Uygur Autonomous Region	2017	41.2006
Beijing	2018	40.5092
Tianjin	2018	52.732
Hebei Province	2018	42.6824
Shanxi Province	2018	39.1367
Inner Mongolia Autonomous Region	2018	24.1163
Liaoning Province	2018	32.4998
Jilin Province	2018	26.4565
Heilongjiang Province	2018	22.378
Shanghai	2018	34.9459
Jiangsu Province	2018	45.5376
Zhejiang Province	2018	28.3015
Anhui Province	2018	40.755
Fujian Province	2018	23.3582
Jiangxi Province	2018	29.1695
Shandong Province	2018	47.667
Henan Province	2018	49.7431
Hubei Province	2018	36.1554
Hunan Province	2018	32.7206
Guangdong Province	2018	28.2502
Guangxi Zhuang Autonomous Region	2018	30.2023
Hainan	2018	17.3801
Chongqing Municipality	2018	31.4737
Sichuan Province	2018	19.9366
Guizhou Province	2018	26.7256
Yunnan Province	2018	22.6605
Shaanxi Province	2018	32.0378
Gansu Province	2018	31.4106
Qinghai Province	2018	12.1935
Ningxia Hui Autonomous Region	2018	33.4303
Xinjiang Uygur Autonomous Region	2018	46.2104
Beijing	2019	35.6847
Tianjin	2019	50.0116
Hebei Province	2019	39.7337
Shanxi Province	2019	36.6085
Inner Mongolia Autonomous Region	2019	21.0036
Liaoning Province	2019	32.9529
Jilin Province	2019	27.4869
Heilongjiang Province	2019	21.9911
Shanghai	2019	33.1651
Jiangsu Province	2019	43.3444
Zhejiang Province	2019	26.8895
Anhui Province	2019	39.8111
Fujian Province	2019	22.0653
Jiangxi Province	2019	28.2517
Shandong Province	2019	49.7304
Henan Province	2019	48.0799
Hubei Province	2019	36.4178
Hunan Province	2019	33.4497
Guangdong Province	2019	25.4351
Guangxi Zhuang Autonomous Region	2019	27.3587
Hainan	2019	16.0905
Chongqing Municipality	2019	31.7096
Sichuan Province	2019	18.59
Guizhou Province	2019	24.9449
Yunnan Province	2019	22.1782
Shaanxi Province	2019	30.1535
Gansu Province	2019	25.9121
Qinghai Province	2019	9.56611
Ningxia Hui Autonomous Region	2019	27.2044
Xinjiang Uygur Autonomous Region	2019	39.6195
Beijing	2020	32.5379
Tianjin	2020	48.217
Hebei Province	2020	36.5607
Shanxi Province	2020	34.1135
Inner Mongolia Autonomous Region	2020	20.9955
Liaoning Province	2020	33.259
Jilin Province	2020	28.1099
Heilongjiang Province	2020	21.7115
Shanghai	2020	29.2482
Jiangsu Province	2020	37.903
Zhejiang Province	2020	23.092
Anhui Province	2020	35.0656
Fujian Province	2020	19.3299
Jiangxi Province	2020	24.5597
Shandong Province	2020	44.4519
Henan Province	2020	43.4479
Hubei Province	2020	30.7219
Hunan Province	2020	28.6994
Guangdong Province	2020	21.5477
Guangxi Zhuang Autonomous Region	2020	24.5863
Hainan	2020	13.8822
Chongqing Municipality	2020	27.1675
Sichuan Province	2020	17.3543
Guizhou Province	2020	22.2914
Yunnan Province	2020	21.6334
Shaanxi Province	2020	28.0854
Gansu Province	2020	27.2638
Qinghai Province	2020	9.81062
Ningxia Hui Autonomous Region	2020	28.1822
Xinjiang Uygur Autonomous Region	2020	42.0163

## Sheet: W
Beijing	Tianjin	Hebei Province	Shanxi Province	Inner Mongolia Autonomous Region	Liaoning Province	Jilin Province	Heilongjiang Province	Shanghai	Jiangsu Province	Zhejiang Province	Anhui Province	Fujian Province	Jiangxi Province	Shandong Province	Henan Province	Hubei Province	Hunan Province	Guangdong Province	Guangxi Zhuang Autonomous Region	Hainan	Chongqing Municipality	Sichuan Province	Guizhou Province	Yunnan Province	Shaanxi Province	Gansu Province	Qinghai Province	Ningxia Hui Autonomous Region	Xinjiang Uygur Autonomous Region
0	0.654183	0.105299	0.036395	0.0335	0.015178	0.008029	0.005406	0.005561	0.008151	0.004964	0.00749	0.002588	0.003909	0.047392	0.015696	0.005568	0.003486	0.001752	0.001441	0.001193	0.002997	0.002662	0.002018	0.001411	0.007326	0.004302	0.003359	0.007723	0.001019
0.660028	0	0.083788	0.030116	0.022978	0.017606	0.008607	0.005598	0.006671	0.009823	0.005819	0.008739	0.002871	0.004294	0.071522	0.016571	0.006067	0.003698	0.001851	0.001483	0.00124	0.002983	0.002598	0.002041	0.001409	0.006969	0.00393	0.003079	0.006666	0.000955
0.163048	0.12859	0	0.28421	0.068231	0.012736	0.007682	0.005566	0.00939	0.015898	0.008901	0.015786	0.004708	0.008058	0.104104	0.057156	0.012822	0.007541	0.003365	0.002805	0.002241	0.00671	0.005815	0.004184	0.002795	0.020823	0.00967	0.007065	0.018394	0.001707
0.068857	0.056473	0.34726	0	0.1007	0.010678	0.007034	0.005359	0.00965	0.016565	0.009607	0.017693	0.005565	0.010152	0.060581	0.090065	0.017065	0.010383	0.004399	0.003849	0.00297	0.010671	0.009399	0.006138	0.004055	0.044671	0.017694	0.012062	0.038055	0.002351
0.116642	0.079296	0.153426	0.185324	0	0.021005	0.014896	0.011804	0.011234	0.016383	0.010847	0.016653	0.006789	0.010773	0.047405	0.043805	0.015761	0.011037	0.005564	0.005119	0.004042	0.012626	0.012346	0.007825	0.005756	0.037783	0.029193	0.021979	0.079487	0.0052
0.072043	0.08283	0.039042	0.026789	0.028635	0	0.367809	0.111353	0.021142	0.022251	0.017181	0.018815	0.009274	0.010988	0.046832	0.021158	0.013031	0.009099	0.005638	0.004442	0.003966	0.007135	0.00639	0.005495	0.004073	0.012361	0.008725	0.007439	0.012731	0.003333
0.030893	0.032824	0.01909	0.014305	0.016463	0.298173	0	0.435373	0.011483	0.011682	0.009595	0.010162	0.005685	0.006485	0.020788	0.011311	0.007484	0.005508	0.003624	0.002925	0.002639	0.004514	0.004133	0.003557	0.002728	0.007389	0.005661	0.004957	0.008035	0.002534
0.028663	0.029421	0.01906	0.015017	0.017976	0.124386	0.599909	0	0.011738	0.01189	0.010032	0.010556	0.006315	0.007107	0.019667	0.011842	0.008109	0.006167	0.004197	0.003461	0.003136	0.005239	0.004877	0.004179	0.003285	0.008298	0.006724	0.005996	0.00937	0.003382
0.011287	0.013419	0.012308	0.010352	0.006548	0.00904	0.006057	0.004493	0	0.149754	0.492371	0.078934	0.033709	0.030598	0.0245	0.017993	0.025985	0.014925	0.008422	0.004684	0.004432	0.006025	0.004499	0.005137	0.003156	0.007996	0.004077	0.003325	0.004829	0.001144
0.011465	0.013695	0.014442	0.012315	0.006618	0.006594	0.00427	0.003154	0.103791	0	0.125325	0.468554	0.018956	0.035155	0.033347	0.028792	0.042081	0.016689	0.006702	0.003935	0.003445	0.006195	0.004436	0.004811	0.002778	0.009369	0.004052	0.003181	0.004906	0.000947
0.008865	0.010299	0.010266	0.009068	0.005563	0.006464	0.004453	0.003379	0.433233	0.159107	0	0.106404	0.049579	0.046175	0.019065	0.017226	0.033124	0.018448	0.009804	0.005042	0.004759	0.006286	0.00453	0.005456	0.003211	0.007827	0.003834	0.003109	0.004396	0.001025
0.010565	0.012218	0.01438	0.013191	0.006746	0.005591	0.003725	0.002808	0.054859	0.469856	0.084045	0	0.020814	0.058725	0.028835	0.036877	0.08602	0.02514	0.00818	0.004724	0.004009	0.00786	0.005375	0.005973	0.00327	0.011614	0.004613	0.003571	0.00542	0.000994
0.013056	0.014359	0.01534	0.014839	0.009837	0.009858	0.007454	0.006009	0.083798	0.067992	0.140073	0.07445	0	0.154239	0.022231	0.025725	0.064751	0.063529	0.063063	0.021751	0.023516	0.017902	0.012512	0.018757	0.010718	0.016407	0.008818	0.007359	0.009116	0.002541
0.009453	0.010293	0.012585	0.012977	0.007482	0.005598	0.004076	0.003242	0.03646	0.06044	0.062531	0.100683	0.07393	0	0.017991	0.029397	0.224511	0.17138	0.035697	0.014888	0.01254	0.01856	0.011281	0.016859	0.007927	0.017127	0.007288	0.005772	0.007431	0.001601
0.110961	0.165974	0.157413	0.074971	0.031877	0.023101	0.012649	0.008685	0.028264	0.055506	0.024997	0.047864	0.010317	0.017419	0	0.092259	0.027049	0.013843	0.00605	0.004526	0.003756	0.009269	0.007473	0.006265	0.004005	0.02182	0.009637	0.007325	0.014685	0.002039
0.040707	0.042595	0.09573	0.123459	0.032628	0.01156	0.007623	0.005792	0.022993	0.053086	0.025017	0.067804	0.013224	0.031526	0.102193	0	0.072982	0.031068	0.009754	0.007689	0.005836	0.021981	0.016036	0.012403	0.007054	0.078998	0.018675	0.012906	0.026078	0.002602
0.01233	0.013315	0.018336	0.019972	0.010023	0.006079	0.004306	0.003386	0.02835	0.066242	0.041072	0.135035	0.028417	0.205564	0.025581	0.062311	0	0.156966	0.020092	0.011917	0.009024	0.024382	0.014134	0.017271	0.007921	0.029163	0.009656	0.007274	0.010148	0.001732
0.010056	0.010571	0.014047	0.01583	0.009143	0.005529	0.004129	0.003355	0.021212	0.034224	0.029798	0.051409	0.03632	0.20441	0.017054	0.034554	0.204474	0	0.054798	0.029519	0.019975	0.046491	0.023116	0.042308	0.015255	0.029028	0.01155	0.009003	0.010664	0.002178
0.009647	0.010106	0.01197	0.012805	0.008802	0.006543	0.005187	0.00436	0.022855	0.026243	0.03024	0.031943	0.068844	0.081301	0.014233	0.020714	0.049978	0.104637	0	0.126666	0.15938	0.03472	0.022469	0.055988	0.026945	0.019309	0.0113	0.009639	0.010077	0.003099
0.007387	0.007535	0.009288	0.010432	0.007539	0.004799	0.003897	0.003347	0.011835	0.014346	0.014478	0.017174	0.022106	0.031569	0.009913	0.015202	0.027596	0.052477	0.117926	0	0.261343	0.047369	0.032662	0.142178	0.072565	0.018268	0.012468	0.011005	0.009901	0.003393
0.007701	0.007929	0.009341	0.010132	0.007493	0.005393	0.004427	0.003818	0.014094	0.015806	0.017201	0.018346	0.030083	0.033469	0.010353	0.014524	0.026304	0.044696	0.186765	0.328947	0	0.030657	0.02268	0.060334	0.040958	0.015544	0.010804	0.009649	0.009107	0.003443
0.009722	0.009589	0.014055	0.018295	0.011762	0.004876	0.003805	0.003205	0.00963	0.014286	0.011418	0.018075	0.011509	0.024894	0.012842	0.027492	0.035717	0.052281	0.020447	0.029964	0.015407	0	0.295759	0.150393	0.046363	0.066005	0.032877	0.024669	0.020949	0.003712
0.010201	0.009866	0.014389	0.019035	0.013586	0.005158	0.004116	0.003525	0.008494	0.012083	0.009719	0.0146	0.009502	0.017873	0.012229	0.023691	0.024458	0.030707	0.01563	0.024405	0.013464	0.349362	0	0.089824	0.060646	0.064676	0.05833	0.046303	0.028726	0.005402
0.008409	0.00843	0.011259	0.013517	0.009364	0.004823	0.003851	0.003284	0.010545	0.014249	0.01273	0.017642	0.015489	0.029045	0.011148	0.019926	0.032497	0.061111	0.042351	0.11552	0.038947	0.193173	0.097672	0	0.138038	0.031429	0.020288	0.017161	0.014282	0.003819
0.009986	0.009883	0.012769	0.015166	0.011697	0.006071	0.005016	0.004384	0.011004	0.013976	0.012722	0.016403	0.01503	0.023193	0.012102	0.019245	0.025309	0.037419	0.034614	0.100126	0.0449	0.101131	0.11199	0.234419	0	0.030829	0.028286	0.026674	0.018628	0.00703
0.025726	0.024257	0.047223	0.082915	0.038106	0.009145	0.006743	0.005496	0.013835	0.02339	0.015391	0.028914	0.01142	0.02487	0.032727	0.106967	0.046251	0.035341	0.012311	0.012511	0.008458	0.071459	0.059276	0.026491	0.015301	0	0.082957	0.044601	0.083117	0.004802
0.01183	0.010711	0.017174	0.025719	0.023057	0.005055	0.004046	0.003487	0.005525	0.007922	0.005904	0.008993	0.004806	0.008288	0.011319	0.019803	0.011992	0.011012	0.005642	0.006687	0.004603	0.027873	0.041865	0.013391	0.010994	0.064964	0	0.478837	0.142062	0.006441
0.011016	0.010009	0.014966	0.020913	0.020705	0.005141	0.004225	0.00371	0.005374	0.007418	0.005711	0.008305	0.004784	0.007829	0.010261	0.016323	0.010776	0.010238	0.00574	0.00704	0.004903	0.024945	0.039638	0.01351	0.012366	0.04166	0.571134	0	0.091765	0.009595
0.031144	0.026643	0.047902	0.081112	0.09206	0.010816	0.00842	0.007126	0.009595	0.014064	0.009928	0.015496	0.007286	0.012391	0.025293	0.040548	0.018482	0.014909	0.007378	0.007786	0.00569	0.026045	0.030233	0.013824	0.010617	0.095447	0.20832	0.112819	0	0.008626
0.034096	0.031668	0.036888	0.041576	0.049963	0.023487	0.022028	0.021336	0.018856	0.022514	0.019206	0.023572	0.016847	0.022141	0.029131	0.03357	0.026173	0.025266	0.018825	0.022135	0.017844	0.038279	0.047168	0.030666	0.033237	0.045751	0.078356	0.097859	0.071562	0
